# Supplementary material for: Association between the Presence of Resistance Genes and Sanitiser Resistance of Listeria monocytogenes Isolates Recovered from Different Food-Processing Facilities
Source: Microorganisms. 2023 Dec 15;11(12):2989. doi: 10.3390/microorganisms11122989 (PMC10746039; doi:10.3390/microorganisms11122989)
Supplement: Supplementary file 1 [file microorganisms-11-02989-s001.zip]

Archive with 1 entries (1 files):
- microorganisms-2727069-supplementary.xlsx
