# Supplementary material for: Association between the Presence of Resistance Genes and Sanitiser Resistance of Listeria monocytogenes Isolates Recovered from Different Food-Processing Facilities
Source: Microorganisms. 2023 Dec 15;11(12):2989. doi: 10.3390/microorganisms11122989 (PMC10746039; doi:10.3390/microorganisms11122989)
Supplement: Supplementary file 1 [file microorganisms-11-02989-s001.zip › microorganisms-2727069-supplementary.xlsx]

## Sheet: Sheet1
		resisitance genes				source
ID	ST	mdrl	bcrABC	qach	emrE	meats	vegetables	dairy	seafoods	mixed foods	clinical	MIC（mg/L）
1564	2	1	1	1	0	1	0	0	0	0	0	4
F113_17	132	1	1	1	0	0	0	0	0	1	0	4
F1099_17	132	1	1	1	0	0	0	0	0	1	0	4
958	9	1	1	0	0	0	1	0	0	0	0	4
F1524_16	5	1	1	0	0	0	0	0	0	1	0	4
1306	836	1	1	0	0	0	0	0	1	0	0	4
1386	5	1	1	0	0	0	0	0	1	0	0	5
1389	31	1	1	0	0	0	0	0	1	0	0	4
1427	836	1	1	0	0	0	0	0	1	0	0	5
1428	836	1	1	0	0	0	0	0	1	0	0	5
1679	204	1	1	0	0	0	0	0	1	0	0	4
F347_16	5	1	1	0	0	0	0	0	0	1	0	5
F742_17	5	1	1	0	0	0	0	0	0	1	0	5
F991_16	5	1	1	0	0	0	0	0	0	1	0	5
F1857_15	5	1	1	0	0	0	0	0	0	1	0	5
F2166_17	5	1	1	0	0	0	0	0	0	1	0	5
F2299_15	5	1	1	0	0	0	0	0	0	1	0	5
2256	121	1	0	1	0	0	1	0	0	0	0	5
1123	121	1	0	1	0	0	0	0	1	0	0	4
1373	121	1	0	1	0	1	0	0	0	0	0	3
1513	121	1	0	1	0	0	0	0	1	0	0	1
1989	121	1	0	1	0	0	0	0	1	0	0	4
6179	121	1	0	1	0	0	0	1	0	0	0	4
F112_17	121	1	0	1	0	0	0	0	0	1	0	3
F347_17	121	1	0	1	0	0	0	0	0	1	0	4
F1230_16	121	1	0	1	0	1	0	0	0	0	0	4
F1646_17	121	1	0	1	0	0	0	0	0	1	0	4
F2151_17	121	1	0	1	0	1	0	0	0	0	0	4
F2152_17	121	1	0	1	0	1	0	0	0	0	0	4
F2165_17	121	1	0	1	0	0	0	0	0	1	0	3
1021	9	1	0	0	1	0	0	1	0	0	0	4
1374	3	1	0	0	0	1	0	0	0	0	0	3
1379	14	1	0	0	0	0	0	1	0	0	0	2
2226	220	1	0	0	0	0	1	0	0	0	0	2
1392	6	1	0	0	0	0	0	0	1	0	0	2
1095	37	1	0	0	0	0	0	0	0	1	0	2
1006	37	1	0	0	0	1	0	0	0	0	0	1
1309	204	1	0	0	0	0	0	0	1	0	0	4
1370	9	1	0	0	0	1	0	0	0	0	0	3
1382	4	1	0	0	0	0	0	1	0	0	0	2
1385	155	1	0	0	0	0	0	0	1	0	0	2
1387	2	1	0	0	0	0	0	0	1	0	0	3
1445	7	1	0	0	0	1	0	0	0	0	0	2
1880	8	1	0	0	0	0	1	0	0	0	0	2
2183	2	1	0	0	0	0	1	0	0	0	0	2
1268	224	1	0	0	0	0	0	1	0	0	0	2
1413	2	1	0	0	0	0	1	0	0	0	0	3
966	220	1	0	0	0	0	0	1	0	0	0
970	1	1	0	0	0	0	0	0	0	1	0
1023	220	1	0	0	0	0	0	1	0	0	0
1055	59	1	0	0	0	0	0	1	0	0	0
1093	59	1	0	0	0	0	1	0	0	0	0
1203	18	1	0	0	0	0	0	1	0	0	0
1304	836	1	1	0	0	0	0	0	1	0	0
1313	121	1	0	1	0	0	0	0	1	0	0
1317	2	1	0	0	0	1	0	0	0	0	0
1321	431	1	0	0	0	0	0	0	1	0	0
1371	31	1	0	0	0	1	0	0	0	0	0
1372	3	1	0	0	0	1	0	0	0	0	0
1375	2	1	0	0	0	1	0	0	0	0	0
1376	3	1	0	0	0	1	0	0	0	0	0
1377	2	1	0	0	0	1	0	0	0	0	0
1378	5	1	0	0	0	0	0	1	0	0	0
1380	2	1	0	0	0	1	0	0	0	0	0
1381	2	1	0	0	0	1	0	0	0	0	0
1383	620	1	0	0	0	0	0	1	0	0	0
1384	59	1	0	0	0	0	0	0	1	0	0
1388	2	1	0	0	0	0	0	0	1	0	0
1390	4	1	0	0	0	0	0	1	0	0	0
1391	54	1	0	0	0	0	0	1	0	0	0
1393	2	1	0	0	0	1	0	0	0	0	0
1394	26	1	0	0	0	0	0	1	0	0	0
1403	121	1	0	1	0	0	0	0	1	0	0
1411	1	1	0	0	0	0	1	0	0	0	0
1423	121	1	0	1	0	0	0	0	1	0	0
1439	121	1	0	1	0	0	0	0	1	0	0
1441	5	1	0	0	0	0	1	0	0	0	0
1502	836	1	1	0	0	0	0	0	1	0	0
1507	787	1	0	0	0	0	0	1	0	0	0
1513C	787	1	0	0	0	0	0	0	1	0	0
1515	18	1	0	0	0	0	0	0	1	0	0
1519	121	1	0	1	0	0	0	0	1	0	0
1527	37	1	0	0	0	0	0	0	1	0	0
1534	6	1	0	0	0	1	0	0	0	0	0
1734	1606	1	0	0	0	0	1	0	0	0	0
1798	18	1	0	0	0	0	0	1	0	0	0
1976	8	1	0	0	0	0	1	0	0	0	0
1991	121	1	0	1	0	0	0	0	1	0	0
2075	91	1	0	0	0	0	1	0	0	0	0
2095	54	1	0	0	0	0	1	0	0	0	0
2105	54	1	0	0	0	0	1	0	0	0	0
2113	1	1	0	0	0	0	1	0	0	0	0
2181	220	1	0	0	0	0	1	0	0	0	0
2185	91	1	0	0	0	0	1	0	0	0	0
2234	220	1	0	0	0	0	1	0	0	0	0
2237	2	1	0	0	0	0	1	0	0	0	0
2240	59	1	0	0	0	0	1	0	0	0	0
2241	59	1	0	0	0	0	1	0	0	0	0
2259	54	1	0	0	0	0	1	0	0	0	0
2294	8	1	0	0	0	0	1	0	0	0	0
2298	808	1	0	0	0	0	0	0	1	0	0
2507	220	1	0	0	0	1	0	0	0	0	0
10403S	85	1	0	0	0	0	0	0	0	0	1
EGDe	85	1	0	0	0	0	0	0	0	0	1
F111_17	121	1	0	1	0	0	0	0	0	1	0
F114_17	121	1	0	1	0	0	0	0	0	1	0
F168_17	121	1	0	1	0	0	0	0	0	1	0
F340_17	121	1	0	1	0	0	0	0	0	1	0
F345_17	121	1	0	1	0	0	0	0	0	1	0
F348_17	121	1	0	1	0	0	0	0	0	1	0
F365_16	121	1	0	1	0	1	0	0	0	0	0
F671_16	5	1	1	0	0	0	0	0	0	1	0
F1109_17	121	1	0	1	0	0	0	0	0	1	0
F1209_16	121	1	0	1	0	0	0	0	0	1	0
F1221_16	121	1	0	1	0	1	0	0	0	0	0
F1644_17	5	1	1	0	0	0	0	0	0	1	0
F1994_15	220	1	0	0	0	1	0	0	0	0	0
F2153_17	121	1	0	1	0	1	0	0	0	0	0
F2154_17	121	1	0	1	0	1	0	0	0	0	0
F2155_17	121	1	0	1	0	1	0	0	0	0	0
F2160_17	121	1	0	1	0	1	0	0	0	0	0
F2161_17	121	1	0	1	0	0	0	0	0	1	0
F2170_17	121	1	0	1	0	0	0	0	0	1	0
F2175_17	5	1	1	0	0	0	0	0	0	1	0
F2365	1	1	0	0	0	0	0	1	0	0	0
MQ130026	1	1	0	0	0	0	0	0	0	0	1
MQ130029	1	1	0	0	0	0	0	0	0	0	1
MQ130032	1	1	0	0	0	0	0	0	0	0	1
MQ130033	54	1	0	0	0	0	0	0	0	0	1
MQ130037	18	1	0	0	0	0	0	0	0	0	1
MQ130042	1	1	0	0	0	0	0	0	0	0	1
MQ130058	6	1	0	0	0	0	0	0	0	0	1
MQ140011	101	1	0	1	0	0	0	0	0	0	1
MQ140012	101	1	0	1	0	0	0	0	0	0	1
MQ140025	1	1	0	0	0	0	0	0	0	0	1
MQ140029	7	1	0	0	0	0	0	0	0	0	1
MQ140030	4	1	0	0	0	0	0	0	0	0	1
MQ140031	1	1	0	0	0	0	0	0	0	0	1
MQ140032	425	1	0	0	0	0	0	0	0	0	1
MQ140033	1	1	0	0	0	0	0	0	0	0	1
MQ140034	1349	1	0	0	0	0	0	0	0	0	1
MQ140035	1349	1	0	0	0	0	0	0	0	0	1
MQ150001	37	1	0	0	0	0	0	0	0	0	1
MQ150004	54	1	0	0	0	0	0	0	0	0	1
MQ150005	6	1	0	0	0	0	0	0	0	0	1
MQ150007	431	1	0	0	0	0	0	0	0	0	1
MQ150008	431	1	0	0	0	0	0	0	0	0	1
MQ150011	20	1	0	0	0	0	0	0	0	0	1
MQ150012	6	1	0	0	0	0	0	0	0	0	1
MQ150013	2	1	0	0	0	0	0	0	0	0	1
